# Supplementary material for: Aggregation in particle rich environments: a textural study of examples from volcanic eruptions, meteorite impacts, and fluidized bed processing
Source: Bull Volcanol. 2018 Mar 2;80(4):32. doi: 10.1007/s00445-018-1207-3 (PMC5834565; doi:10.1007/s00445-018-1207-3)
Supplement: Supplementary file 1 — (XLSX 67 kb) [file 445_2018_1207_MOESM1_ESM.xlsx]

## Sheet: Core rim thickness
	Empiglione				Tenerife Caldera del Rey				Montserrat				Secche di Lazzaro				Valle di Lungherina				Stracciacappa				Martigniano				Mandriali				Empiglione				Cave				Santo Antao				Glatt Artificial				Ries FBN 296.5
	total diameter [mm]	core thickness [mm]	rim thickness [mm]		total diameter [mm]	core thickness [mm]	rim thickness [mm]		total diameter [mm]	core thickness [mm]	rim thickness [mm]		total diameter [mm]	core thickness [mm]	rim thickness [mm]		total diameter [mm]	core thickness [mm]	rim thickness [mm]		total diameter [mm]	core thickness [mm]	rim thickness [mm]		total diameter [mm]	core thickness [mm]	rim thickness [mm]		total diameter [mm]	core thickness [mm]	rim thickness [mm]		total diameter [mm]	core thickness [mm]	rim thickness [mm]		total diameter [mm]	core thickness [mm]	rim thickness [mm]		total diameter [mm]	core thickness [mm]	rim thickness [mm]		total diameter [mm]	core thickness [mm]	rim thickness [mm]		total diameter [mm]
	13.2	9.48	1.78		6.7	3.463	0.99		2.66	2.46	0.1		3.98	2.85	0.52		23.1	20.01	1.1		8.5	5.99	1.07		6.5	6	1.25		5.4	3.75	0.79		11.5	8	1.4		14	13.22	0.55		9	8	1.5		1.65	0.858	0.396		3.37
					7.422	5.278	1.154						3.8	2.21	1.04						9	6.6	1.2		8	5.5	1.2						15	11	2						12	8	2		2.365	1.6911	0.3183		1.59
					6.6	4.62	0.907														8.5	6.5	1.5		9	6	1.5						12.5	10.9	1.9						9	6.5	1.2		1.94	1.221	0.2985		4.06
					6.267	3.958	0.825														7.5	5.1	1.3		10	7	1.5						13	10	1.8						22	16.5	3		2.143	1.357	0.357		3.45
					6.4	4.538	0.931																		8	6	1						11	7.5	1.4						24	10	5.5		2.5	1.714	0.371		7.61
					5.12	3.607	0.698																		6	4	1						11.5	8	1.8						12	8	2		3.069	2.138	0.448		5.96
					4.538	2.447	0.815																		8	5.4	1.3						7.5	5.5	1.2						9	6.5	1.2		2.5	1.948	0.414		3.7
					2.56	1.629	0.698																		9	6.5	0.9						18	15.78	1.03						22	16.5	3		1.135	0.845	0.169		4.83
					4.771	3.142	0.698																		8	5	1.5														24	10	5.5		0.9	0.569	0.164		3.75
					10.15	6.3	2.1																		11	6	1.2														8.5	7	1.6		8.5	5.99	1.02		4.29
					4.03	3	0.55																		8	5	1
					2.22	1.45	0.31																		8	5	1.2
					1.92	1.14	0.42																		11	7	1.8
					4.8	2.8	1
[truncated: 5 more columns]

## Sheet: Aggregate sizes
Aggregate diameters [mm]
Valle Lungherina	Emiglione	Cave	Martigniano	Stracciacappa	Mandriali	Monte Razzano	Tungurahua	Montserrat	Santo Antao	Dachsbusch	Caldera del Rey	Solfatara
13.24	17.5	15.28	8.87	8.59	13.62	7.25	4.96	7.41	15.15	7.03	6.21	6.18
15.17	15.8	15.32	9.83	7.65	13.26	7.13	5.23	8.3	12.53	8.53	8.33	6.48
15.96	16.02	14.37	10.08	9.77	13.42	6.04	4.98	8.32	13.88	8.97	5.37	6.31
15.68	16.14	15.52	9.36	9.45	11.75	6.58	4.79	6.47	13.22	8.46	5.49	5.53
15.01	18	14	9.96	10.91	9.32	6.35	5.91	6.39	10.9	9.33	7.84	8.85
15.65	13.2	14.82	8.29	9.03	8.42	5.04	4.43	7.84	10.12	5.38	6.21	7.41
14.37	11.5	15.12	8.85	9.46	7.09	5.82	4.85	6.97	9.16	6.64	6.03	6.16
13.73	15	13.54	8.95	8.99	7.05	5.85	3.41	7.2	11.45	8.9	8.54	7.92
13.71	12.5	15.26	8.05	9.72	6.59	5.71	3.79	8.62	12.6	7.86	7.58	6.14
14.15	13	15.21	7.91	9.26	7.85	5.25	5.26	6.84	9.93	8.63	5.67	5.66
14.16	11	12.16	7.46	8.86		5.77	4.57	5.75	8.77	7.81	5.95	6.76
15.82	11.5	14.54	8.18	8.93		6.24	4.6	7.62	9.97	8.21	5.62	7.61
13.49		14.27	7.61	9.66		6.08	5.38	5.66	9.5	7.62	6.54	8.01
14.11		14.47	7.01	10		5.69	2.76	5.84	9.57	7.25	6.92	6.72
15.69			9.62	9.33		6.13	3.34	5.97	10.46	6.84	8.21	6.4
14.59			8.5	7.87		6.58	4.78	6.73	12.81	5.04	6.38	5.43
15.17			7.07	9.61		5.85	4.54	6.88	9.68	8.03	6.18	6.54
15.1			8.16	9.59		5.9	4.36	7.72	13.26	8.02	6.03	6.2
15.44			7.61	9.43		5.69	5.2	6.1	11.12	8.49	6.45	6.21
13.05			7.57	10.91		5.98	4.37	7.84	13.07	5.17	6.63	6.79
14.4			7.53	12.36		6.48	2.78	6.64	14.53	5.24	8.54	5.95
14.68			8.31	9.36		5.77	2.56	6.21	11.31	5.76	7.16	5.85
14.57			7.01	9.66		5.71	3.26	7	11.17	7.55	6.06	8.02
16.51			7.52	9.07		5.84		4.84	11.51	6.24	4.91	6.36
17.38			7.45	8.59		5.17		4.43	13.11	5.83	6.6	5.36
21.97			7.35	9.52		5.96		4.62	14.66	8.49	5.26	5.59
17.75			6.18	9.14		5.77		5.23	11.74	5.95	4.56	5.79
17.9			7.91	8.39		6.79		5.18	11.53	6.77	8.2	5.27
15.55			7.5	9.52		7.52		5.79	12.56	5.94	6.81
15.69			6.88	8.65		5.25		6.95	13.26	6.35	6.63
17.74			7.21	9.15		5.44		6.39	11.08	7.34	6.52
13.6			7.6	10.36		5.2		5.96	14.72	6.76	6.15
15.83			7.72	9.16		5.68		5.34	11.26	7.67	5.88
14.76			10.5	9.37		5.13		5.99	12.37	7.19	8.58
14.25			7.61	7.18		5.36		5.21	10.79	8.6	6.82
13.86			6.91	7.31		5.24		4.9	11.12	8.67	5.66
15.12			7.82	8.12		5.15		4.91	9.35	6.59	5.57
14.14			7.69	8.02		6.03		5.92	9.15	5.89	7.52
15.33			8.57	8.74		5.24		4.71	8.78	5.25	6.61
14.29			7.75	7.59		5.49		5.26	16.65	7.4	5.74
13.52			7.76	9.09		5.03		7.82	16.93	7.52	7.75
14.72			6.24	7.12		5.47		6.65	12.61	6.5	8.1
17.94			7.8	7.27		6		4.89	14.9	8.13	9.69
11.96			7.43	6.67		5.78		6.47	13.52	6.67	5.5
16.14			7.49	7.83		5.97		5.32	10.05	6.4	5.55
15.61			10	6.9		5.58		5.58	10.4	7.68	7.74
12.77			10	7.4		5.51		5.26	11.35	6.48	7.46
13.65			8	7.94		5.3		4.52		7.61	5.12
15.64			8	6.49		5.12		4.64		6.92	5.4
15.62			10	8.12		5.23		7.76		6.4	7.75
12.39			8	8.74		5.82		4.31		7.44	8.16
13.07			9	7.05		5.68		5.05		7.16	8.2
13.26				7.58		5.27		5.71		7.07	5.18
18.47				7.43		6.73		5.88		6.07	5.44
15.41				7.88		6.14		5.01		6.82	7.22
13.39				7.63		5.26		4.65		8.71	8.24
14.36				6.92		5.27		4.11		7.72	6.92
16.19				7.44		4.84		5.09		6.09	6.23
15.67				8.4		5.32		5.25		7.36	7.15
15.8				8.55		4.22		4.9		7.5	7.06
13.28				8.59		5.36		4.58		6.75	5.41
15.33				9.36		4.68		6.06		7.06	6.07
15.57				8.8		5.03		4.72		7.81	6.12
14.64				9.06		5.16		5.75		8.8	5.35
14.07				8.3		6.01		4.61		6.27	5.96
15.79				11.03		4.73		4.33		7.94	7.09
14.11				7.77		5.61		5.69		7.95	6.28
14.6				8.58		5.66		5.85		5.22	8.18
14.07				9.9		5.2		5.75		5.04	6.99
15.3				6.71		5.55		5.48		5.48	5.58
15.71				10.33		6.13		5.61		4.98	8.25
15.55				9.44		5.32		4.47		5.2	7.65
15.03				8.82		6.24		5.01		5.94	6.27
15.04				10.39		5.71		3.96		6.1	5.74
13.06				9.78		4.94		4.21		5.39	6.62
14.52				9.44		5.01		4.9		5.85	10.35
15.14				8.05		5.23		5.4		5.56	6.69
15.52				8.71		4.49		3.5		6.64	9.07
13.76				9.31		5.42		5.45		6.95	7.69
14.36				8.38		5.31		4.35		5.69	5.1
11.32				9.11		6.05		3.8		6.7	4.95
12.99				9.93		5.93		5.11		7.51	6.25
12.54				8.49		4.85		6.5		5.01	5.12
13.41				10.03		5.08		4.23		7.09	6.75
11.9				7.42		5.59		5.05		5.24	6.81
10.9				8.44		5.74		4.34		5.45	6.48
14.47				7.04		5.59		4.16		5.59	6.29
15.72				9.52		5.72		4.97		6.07	5.34
15.83				8.58		5.91		5.24		5.26	7.73
15.94				9.06		5.25		4.58		5.51	5.77
15.61				7.27		5.6		4.02		5	5.07
15.16				7.28		5.7		3.46		5.65	5.1
15.53				7.63		5.18		3.99		5.69	6.2
15.17				7.35		5.04		5.15		6.8	5.98
15.61				8.27		6.08		4.7		5.67	5.96
15.01				7.41		5.13		5.84		5.82
14.97				7.95		5.83		5.27		5.4
14.04				7.49		4.81		5.66		6.22
15.86				7.66		6.96		5.35		5.01
15.35				7.18		4.78		4.04		4.89
15.98				7.75		4		4.89		5.79
14.81				7.9		5.03		4.24		6.01
18.65				6.06		5.91		4.09		6.43
15.08				7.45		5.71		4.34		6.55
14.11				8.18		5.82		4.12		7.92
15.12				7.24		4.86		5.02		7.18
14.53				7.53		5.62		3.99		6.31
14.23				8.07		4.6		4.25		5.47
14.53				7.42		5.02		3.45		5.26
12.81				8.24		5.03		5.08		4.76
13.26				7.77		5.37		3.97		4.84
15.19				7.42		5.78		4.94		4.82
15.53				7.7		5.6		4.98		4.72
15.96				6.83		5.19		4.44		6.03
14.43				7.55		4.95		4.58		6.14
13.13				8.89		6.1		4.9		5.57
14.76				8.87		6.01		4.03		5.37
15.12				7.7		5.51		5.14		4.97
13.08				7.14		5.19		4.75		4.81
12.87				7.45		4.45		3.32		6.57
12.71				9.34		5.57		3.54		8.84
13.43				6.99		4.74		3.56		7.96
10.4				9.12		5.2		4.04		7.15
11.04				8.55		4.42		4.64		8.39
15.1				8.94		4.86				7.46
14.61				6.8		4.98
14.12				8.5		6.13
14.29				8.37		5.98
15.52				6.56		5.4
13.6				7.24		4.6
14.07				8.4		5.45
13.78				7.38		4.53
14.67				7.23		4.98
14.3				8.61		5.08
15.29				7.19		4.84
14.89				5.8		4.94
15.29				7.14		5.14
15.89				7.1		5.28
13.63				7.55		4.51
12.69				7.09		4.01
13.07				8.72		5.4
13.77				7.23		4.47
14.12				6.76		4.4
12.39				7.03
14.35				9.49
16.42				8.78
15.1				9.77
13.27				9.98
13.84				8.5
13.1				5.81
13.41				6
13.52				6.01
14.04				6.19
13.94				7.51
16.28				6.84
14.21				5.49
13.42				5.55
15				7.49
14.69				7.43
11.25				5.83
15.88				6.46
14.1				6.55
13.01				6.24
13.02				5.95
14.01				6.55
14.02				6.84
14.03				6.2
14.04				8.39
14.05				7.9
14.06				7.1
14.5				7.33
14.61				7.39
14.71				8.47
13.98				7.53
13.12				6.81
12.89				8.5
13.56
13.7
14.36
14.01
14.37
13.81
13.97
14.76
14.68
14.08
14.37
14.29
14.44
14.99
18.95
10.97
10.56
10.44
10.69
15.68
18.5
15.1
14.85
14.4
14.1
13.62
15.41
12.58
12.77
16.63
15.37
11.45
13.18
13.76
12.77
12.61
12.58
13.12
13.41
11.02
11.09
10.88
10.99
11.95
12
12.05
11.85
11.8
11.79
11.75
12.059
12.08
12.1

## Sheet: PSD aggregates & matrix mat.
particle diameter [µm]	Tungurahua Aggregate	Tungurahua Matrix		Matrix Measurement #1	Matrix Measurement #2	Aggregate Measurement #1	Aggregate Measurement #2	Montserrat Aggregate	Montserrat Matrix		Aggregate Measurement #1	Aggregate Measurement #2	Cave Aggregate	Cave Matrix		Razzano Aggregate	Razzano Matrix		Stracciacappa Aggregate	Stracciacappa Matrix		Aggregate Measurement #1	Aggregate Measurement #2	Aggregate Measurement #3	Matrix Measurement #1	Matrix Measurement #2	V. Lungherina Aggregate	V. Lungherina Matrix		Aggregate Measurement #1	Aggregate Measurement #2	Laacher See Aggregate		LS Ash for ProCell Lab Measurement #1	LS Ash for ProCell Lab Measurement #2	LS Ash for ProCell Lab Measurement #3	Artificial LS Aggregate Measurement #1	Artificial LS Aggregate Measurement #2	Artificial LS Aggregate Measurement #3	LS Ash for ProCell Lab RAW Material	Artificial LS Aggregates
0.375	0.054	0.022		0.065	0.067	0.071	0.068	0.0695	0.066		0.066	0.063	0.0645	0.055		0.019	0.007		0.0085	0.0087		0.083	0.12	0.12	0.042	0.03	0.107667	0.036		0.026	0.065	0.0455		0.041	0.043	0.044	0.043	0.045	0.046	0.0426667	0.0446667
0.412	0.095	0.04		0.11	0.12	0.13	0.12	0.125	0.115		0.12	0.11	0.115	0.098		0.033	0.013		0.015	0.016		0.15	0.21	0.21	0.075	0.054	0.19	0.0645		0.047	0.12	0.0835		0.074	0.076	0.078	0.077	0.081	0.081	0.076	0.0796667
0.452	0.14	0.059		0.17	0.17	0.19	0.18	0.185	0.17		0.17	0.16	0.165	0.14		0.05	0.019		0.022	0.023		0.21	0.31	0.3	0.11	0.08	0.273333	0.095		0.07	0.17	0.12		0.11	0.11	0.12	0.11	0.12	0.12	0.113333	0.116667
0.496	0.2	0.085		0.24	0.25	0.27	0.25	0.26	0.245		0.25	0.24	0.245	0.2		0.071	0.027		0.032	0.033		0.3	0.43	0.42	0.16	0.11	0.383333	0.135		0.1	0.24	0.17		0.16	0.16	0.17	0.16	0.17	0.17	0.163333	0.166667
0.545	0.25	0.11		0.3	0.31	0.33	0.32	0.325	0.305		0.31	0.3	0.305	0.25		0.09	0.034		0.042	0.042		0.37	0.53	0.52	0.2	0.14	0.473333	0.17		0.13	0.3	0.215		0.2	0.2	0.21	0.2	0.21	0.21	0.203333	0.206667
0.598	0.29	0.13		0.34	0.36	0.39	0.37	0.38	0.35		0.37	0.35	0.36	0.3		0.11	0.04		0.051	0.05		0.42	0.6	0.59	0.23	0.17	0.536667	0.2		0.15	0.34	0.245		0.23	0.24	0.25	0.24	0.25	0.25	0.24	0.246667
0.656	0.33	0.15		0.39	0.4	0.45	0.43	0.44	0.395		0.43	0.41	0.42	0.33		0.13	0.047		0.06	0.058		0.47	0.65	0.64	0.26	0.2	0.586667	0.23		0.17	0.38	0.275		0.27	0.28	0.29	0.28	0.29	0.29	0.28	0.286667
0.721	0.38	0.17		0.43	0.45	0.5	0.48	0.49	0.44		0.48	0.46	0.47	0.37		0.14	0.053		0.071	0.067		0.51	0.7	0.69	0.3	0.23	0.633333	0.265		0.19	0.42	0.305		0.31	0.32	0.32	0.31	0.32	0.32	0.316667	0.316667
0.791	0.41	0.19		0.46	0.49	0.55	0.53	0.54	0.475		0.54	0.51	0.525	0.4		0.16	0.059		0.082	0.075		0.54	0.73	0.72	0.32	0.25	0.663333	0.285		0.21	0.45	0.33		0.34	0.35	0.36	0.34	0.35	0.35	0.35	0.346667
0.868	0.44	0.21		0.49	0.51	0.59	0.56	0.575	0.5		0.59	0.56	0.575	0.42		0.18	0.064		0.093	0.082		0.56	0.74	0.73	0.35	0.27	0.676667	0.31		0.22	0.48	0.35		0.37	0.38	0.39	0.36	0.38	0.38	0.38	0.373333
0.953	0.47	0.23		0.51	0.54	0.63	0.6	0.615	0.525		0.63	0.61	0.62	0.44		0.19	0.069		0.11	0.089		0.57	0.75	0.73	0.37	0.29	0.683333	0.33		0.24	0.49	0.365		0.4	0.41	0.42	0.38	0.4	0.4	0.41	0.393333
1.047	0.5	0.24		0.53	0.56	0.66	0.63	0.645	0.545		0.68	0.65	0.665	0.46		0.2	0.073		0.12	0.097		0.57	0.74	0.73	0.39	0.31	0.68	0.35		0.25	0.5	0.375		0.43	0.44	0.45	0.4	0.42	0.42	0.44	0.413333
1.149	0.53	0.26		0.55	0.58	0.7	0.66	0.68	0.565		0.73	0.7	0.715	0.47		0.22	0.077		0.14	0.1		0.58	0.75	0.73	0.41	0.33	0.686667	0.37		0.26	0.51	0.385		0.46	0.47	0.48	0.42	0.43	0.43	0.47	0.426667
1.261	0.56	0.27		0.57	0.6	0.73	0.69	0.71	0.585		0.77	0.74	0.755	0.49		0.23	0.08		0.16	0.11		0.59	0.75	0.74	0.43	0.35	0.693333	0.39		0.27	0.52	0.395		0.48	0.5	0.51	0.43	0.45	0.45	0.496667	0.443333
1.384	0.59	0.29		0.58	0.62	0.77	0.72	0.745	0.6		0.82	0.78	0.8	0.51		0.24	0.083		0.18	0.12		0.61	0.76	0.75	0.45	0.37	0.706667	0.41		0.27	0.53	0.4		0.51	0.53	0.54	0.44	0.46	0.46	0.526667	0.453333
1.52	0.63	0.3		0.6	0.64	0.8	0.75	0.775	0.62		0.86	0.82	0.84	0.52		0.25	0.086		0.2	0.13		0.62	0.78	0.77	0.47	0.38	0.723333	0.425		0.28	0.54	0.41		0.54	0.55	0.57	0.45	0.47	0.47	0.553333	0.463333
1.668	0.67	0.32		0.63	0.67	0.84	0.79	0.815	0.65		0.9	0.87	0.885	0.55		0.26	0.089		0.23	0.14		0.64	0.8	0.79	0.49	0.4	0.743333	0.445		0.28	0.56	0.42		0.56	0.58	0.6	0.47	0.48	0.48	0.58	0.476667
1.832	0.71	0.33		0.66	0.7	0.89	0.83	0.86	0.68		0.95	0.91	0.93	0.57		0.28	0.091		0.26	0.15		0.66	0.83	0.82	0.51	0.42	0.77	0.465		0.29	0.58	0.435		0.59	0.61	0.63	0.48	0.49	0.49	0.61	0.486667
2.011	0.76	0.35		0.69	0.74	0.94	0.88	0.91	0.715		1	0.96	0.98	0.6		0.29	0.094		0.29	0.16		0.68	0.86	0.85	0.54	0.44	0.796667	0.49		0.3	0.6	0.45		0.62	0.64	0.66	0.49	0.51	0.51	0.64	0.503333
2.207	0.82	0.36		0.74	0.78	1	0.93	0.965	0.76		1.04	1	1.02	0.63		0.3	0.096		0.32	0.18		0.7	0.89	0.88	0.57	0.46	0.823333	0.515		0.31	0.62	0.465		0.65	0.67	0.69	0.51	0.53	0.52	0.67	0.52
2.423	0.89	0.38		0.78	0.83	1.07	0.99	1.03	0.805		1.08	1.04	1.06	0.66		0.31	0.099		0.36	0.19		0.72	0.91	0.9	0.6	0.49	0.843333	0.545		0.32	0.65	0.485		0.68	0.71	0.72	0.53	0.55	0.54	0.703333	0.54
2.66	0.96	0.4		0.83	0.88	1.14	1.06	1.1	0.855		1.12	1.09	1.105	0.7		0.33	0.1		0.41	0.21		0.74	0.93	0.92	0.63	0.51	0.863333	0.57		0.33	0.68	0.505		0.72	0.74	0.76	0.56	0.57	0.57	0.74	0.566667
2.92	1.03	0.42		0.89	0.93	1.23	1.13	1.18	0.91		1.17	1.13	1.15	0.74		0.35	0.11		0.45	0.23		0.76	0.95	0.93	0.67	0.54	0.88	0.605		0.35	0.72	0.535		0.75	0.78	0.8	0.59	0.6	0.6	0.776667	0.596667
3.205	1.11	0.45		0.95	0.99	1.31	1.22	1.265	0.97		1.21	1.17	1.19	0.78		0.36	0.11		0.5	0.25		0.78	0.96	0.95	0.71	0.57	0.896667	0.64		0.37	0.76	0.565		0.79	0.82	0.84	0.62	0.64	0.64	0.816667	0.633333
3.519	1.2	0.47		1.01	1.06	1.41	1.31	1.36	1.035		1.25	1.21	1.23	0.82		0.38	0.12		0.55	0.28		0.8	0.98	0.97	0.75	0.61	0.916667	0.68		0.39	0.8	0.595		0.84	0.86	0.88	0.67	0.69	0.68	0.86	0.68
3.863	1.29	0.51		1.08	1.13	1.51	1.41	1.46	1.105		1.3	1.26	1.28	0.87		0.41	0.12		0.61	0.31		0.82	1.01	0.99	0.8	0.65	0.94	0.725		0.42	0.85	0.635		0.89	0.91	0.93	0.72	0.74	0.73	0.91	0.73
4.24	1.38	0.54		1.15	1.19	1.62	1.51	1.565	1.17		1.34	1.3	1.32	0.91		0.43	0.13		0.67	0.34		0.85	1.04	1.03	0.85	0.69	0.973333	0.77		0.45	0.9	0.675		0.94	0.96	0.98	0.78	0.8	0.8	0.96	0.793333
4.655	1.48	0.58		1.22	1.27	1.74	1.63	1.685	1.245			1.35	#VALUE!	0.96		0.46	0.14		0.72	0.37		0.88	1.08	1.06	0.9	0.74	1.00667	0.82		0.49	0.95	0.72		0.99	1.01	1.04	0.85	0.87	0.87	1.01333	0.863333
5.11	1.57	0.63		1.3	1.34	1.85	1.74	1.795	1.32		1.44	1.39	1.415	1.01		0.49	0.15		0.78	0.4		0.91	1.11	1.09	0.96	0.79	1.03667	0.875		0.53	1.01	0.77		1.05	1.07	1.09	0.92	0.95	0.95	1.07	0.94
5.61	1.66	0.68		1.37	1.41	1.97	1.86	1.915	1.39		1.49	1.44	1.465	1.05		0.52	0.16		0.84	0.44		0.94	1.15	1.13	1.02	0.84	1.07333	0.93		0.57	1.07	0.82		1.12	1.13	1.15	1.01	1.04	1.03	1.13333	1.02667
6.158	1.76	0.73		1.45	1.48	2.08	1.98	2.03	1.465		1.54	1.5	1.52	1.1		0.55	0.17		0.9	0.48		0.98	1.18	1.16	1.08	0.9	1.10667	0.99		0.61	1.13	0.87		1.18	1.19	1.22	1.1	1.13	1.13	1.19667	1.12
6.76	1.84	0.79		1.52	1.56	2.19	2.1	2.145	1.54		1.6	1.56	1.58	1.15		0.59	0.19		0.96	0.52		1.01	1.21	1.19	1.14	0.96	1.13667	1.05		0.66	1.2	0.93		1.25	1.26	1.28	1.2	1.24	1.23	1.26333	1.22333
7.421	1.93	0.85		1.6	1.64	2.3	2.22	2.26	1.62		1.67	1.62	1.645	1.21		0.62	0.2		1.02	0.56		1.06	1.26	1.24	1.21	1.02	1.18667	1.115		0.71	1.28	0.995		1.33	1.33	1.35	1.31	1.35	1.34	1.33667	1.33333
8.147	2.02	0.93		1.68	1.72	2.41	2.34	2.375	1.7		1.74	1.69	1.715	1.26		0.66	0.22		1.08	0.61		1.11	1.31	1.29	1.28	1.09	1.23667	1.185		0.77	1.36	1.065		1.4	1.41	1.42	1.42	1.46	1.46	1.41	1.44667
8.943	2.1	1		1.77	1.8	2.52	2.46	2.49	1.785		1.82	1.77	1.795	1.32		0.7	0.24		1.14	0.65		1.16	1.37	1.35	1.36	1.16	1.29333	1.26		0.83	1.44	1.135		1.49	1.48	1.5	1.54	1.58	1.58	1.49	1.56667
9.818	2.18	1.09		1.85	1.89	2.62	2.57	2.595	1.87		1.91	1.86	1.885	1.39		0.74	0.26		1.19	0.71		1.23	1.44	1.42	1.43	1.23	1.36333	1.33		0.9	1.54	1.22		1.57	1.57	1.58	1.66	1.7	1.71	1.57333	1.69
10.78	2.26	1.18		1.95	1.99	2.71	2.68	2.695	1.97		2	1.95	1.975	1.45		0.78	0.28		1.24	0.76		1.29	1.51	1.49	1.51	1.3	1.43	1.405		0.97	1.64	1.305		1.65	1.65	1.66	1.78	1.83	1.84	1.65333	1.81667
11.83	2.33	1.28		2.04	2.08	2.8	2.78	2.79	2.06		2.1	2.05	2.075	1.52		0.82	0.3		1.3	0.82		1.35	1.57	1.54	1.59	1.37	1.48667	1.48		1.05	1.74	1.395		1.74	1.74	1.74	1.9	1.95	1.96	1.74	1.93667
12.99	2.41	1.39		2.13	2.17	2.87	2.87	2.87	2.15		2.19	2.15	2.17	1.59		0.86	0.33		1.35	0.88		1.4	1.61	1.59	1.66	1.44	1.53333	1.55		1.13	1.84	1.485		1.82	1.82	1.82	2.02	2.06	2.08	1.82	2.05333
14.26	2.48	1.51		2.21	2.26	2.93	2.95	2.94	2.235		2.28	2.25	2.265	1.66		0.9	0.36		1.4	0.94		1.44	1.63	1.61	1.72	1.5	1.56	1.61		1.21	1.94	1.575		1.9	1.89	1.89	2.12	2.16	2.19	1.89333	2.15667
15.65	2.56	1.64		2.3	2.34	2.98	3.01	2.995	2.32		2.36	2.34	2.35	1.73		0.94	0.39		1.46	1.01		1.47	1.66	1.64	1.78	1.56	1.59	1.67		1.3	2.05	1.675		1.97	1.96	1.95	2.22	2.26	2.28	1.96	2.25333
17.18	2.65	1.78		2.38	2.42	3.03	3.08	3.055	2.4		2.45	2.43	2.44	1.8		0.98	0.43		1.53	1.09		1.51	1.69	1.67	1.83	1.61	1.62333	1.72		1.39	2.17	1.78		2.04	2.03	2.01	2.31	2.34	2.38	2.02667	2.34333
18.86	2.76	1.94		2.48	2.52	3.08	3.15	3.115	2.5		2.55	2.53	2.54	1.87		1.03	0.47		1.62	1.18		1.57	1.74	1.72	1.89	1.66	1.67667	1.775		1.49	2.31	1.9		2.11	2.09	2.07	2.39	2.42	2.46	2.09	2.42333
20.71	2.87	2.11		2.59	2.63	3.15	3.23	3.19	2.61		2.67	2.63	2.65	1.96		1.1	0.52		1.72	1.27		1.65	1.81	1.79	1.95	1.72	1.75	1.835		1.61	2.46	2.035		2.19	2.13	2.13	2.47	2.49	2.52	2.15	2.49333
22.73	2.99	2.3		2.72	2.74	3.22	3.31	3.265	2.73		2.79	2.72	2.755	2.04		1.18	0.58		1.84	1.38		1.73	1.89	1.87	2.02	1.79	1.83	1.905		1.73	2.61	2.17		2.26	2.17	2.18	2.52	2.54	2.57	2.20333	2.54333
24.95	3.09	2.49		2.83	2.86	3.26	3.37	3.315	2.845		2.89	2.79	2.84	2.12		1.27	0.66		1.97	1.49		1.83	1.97	1.96	2.08	1.85	1.92	1.965		1.86	2.75	2.305		2.32	2.19	2.21	2.57	2.56	2.61	2.24	2.58
27.39	3.16	2.7		2.94	2.96	3.27	3.39	3.33	2.95		2.94	2.81	2.875	2.19		1.37	0.74		2.1	1.61		1.91	2.03	2.02	2.13	1.91	1.98667	2.02		1.99	2.86	2.425		2.37	2.21	2.23	2.61	2.59	2.64	2.27	2.61333
30.07	3.21	2.9		3.01	3.03	3.22	3.34	3.28	3.02		2.91	2.77	2.84	2.25		1.47	0.85		2.24	1.74		1.98	2.08	2.08	2.17	1.94	2.04667	2.055		2.12	2.94	2.53		2.42	2.25	2.26	2.66	2.62	2.69	2.31	2.65667
33.01	3.22	3.09		3.05	3.07	3.11	3.24	3.175	3.06		2.81	2.69	2.75	2.3		1.58	0.96		2.38	1.86		2.04	2.12	2.11	2.19	1.97	2.09	2.08		2.23	2.99	2.61		2.46	2.34	2.31	2.72	2.68	2.76	2.37	2.72
36.24	3.2	3.26		3.06	3.08	2.95	3.08	3.015	3.07		2.67	2.58	2.625	2.35		1.69	1.1		2.52	1.99		2.1	2.16	2.15	2.22	1.99	2.13667	2.105		2.34	3.03	2.685		2.53	2.47	2.42	2.82	2.77	2.84	2.47333	2.81
39.78	3.15	3.42		3.05	3.06	2.76	2.88	2.82	3.055		2.52	2.47	2.495	2.38		1.8	1.26		2.67	2.13		2.16	2.2	2.19	2.26	2.01	2.18333	2.135		2.45	3.06	2.755		2.64	2.64	2.57	2.93	2.88	2.93	2.61667	2.91333
43.67	3.06	3.56		3	3	2.55	2.65	2.6	3		2.41	2.38	2.395	2.39		1.93	1.44		2.82	2.28		2.22	2.24	2.23	2.31	2.05	2.23	2.18		2.55	3.1	2.825		2.85	2.86	2.79	3.07	3	3.01	2.83333	3.02667
47.94	2.92	3.68		2.91	2.91	2.31	2.4	2.355	2.91		2.33	2.3	2.315	2.4		2.07	1.64		2.96	2.45		2.28	2.28	2.27	2.37	2.1	2.27667	2.235		2.65	3.12	2.885		3.19	3.13	3.07	3.23	3.13	3.09	3.13	3.15
52.62	2.71	3.75		2.79	2.78	2.04	2.11	2.075	2.785		2.29	2.22	2.255	2.39		2.2	1.86		3.1	2.65		2.32	2.31	2.3	2.43	2.15	2.31	2.29		2.74	3.12	2.93		3.69	3.47	3.44	3.44	3.29	3.22	3.53333	3.31667
57.77	2.45	3.78		2.62	2.61	1.72	1.81	1.765	2.615		2.26	2.12	2.19	2.39		2.34	2.1		3.21	2.86		2.36	2.31	2.31	2.48	2.2	2.32667	2.34		2.83	3.11	2.97		4.33	3.9	3.88	3.73	3.49	3.44	4.03667	3.55333
63.41	2.15	3.76		2.42	2.42	1.39	1.49	1.44	2.42		2.18	2	2.09	2.42		2.49	2.36		3.31	3.07		2.37	2.3	2.3	2.51	2.25	2.32333	2.38		2.93	3.07	3		5.01	4.4	4.39	4.1	3.75	3.74	4.6	3.86333
69.61	1.86	3.68		2.22	2.22	1.07	1.19	1.13	2.22		2.06	1.86	1.96	2.48		2.64	2.65		3.4	3.27		2.38	2.29	2.29	2.53	2.3	2.32	2.415		3.05	3.02	3.035		5.54	4.91	4.88	4.49	4.05	4.09	5.11	4.21
76.42	1.61	3.55		2.04	2.04	0.81	0.93	0.87	2.04		1.89	1.73	1.81	2.57		2.83	2.99		3.48	3.46		2.4	2.28	2.28	2.55	2.36	2.32	2.455		3.21	2.98	3.095		5.67	5.23	5.18	4.77	4.29	4.38	5.36	4.48
83.89	1.41	3.37		1.89	1.88	0.62	0.74	0.68	1.885		1.71	1.65	1.68	2.67		3.08	3.39		3.54	3.61		2.44	2.3	2.3	2.58	2.45	2.34667	2.515		3.4	2.92	3.16		5.21	5.15	5.09	4.73	4.35	4.42	5.15	4.5
92.09	1.27	3.15		1.78	1.76	0.5	0.6	0.55	1.77		1.58	1.62	1.6	2.75		3.41	3.84		3.58	3.74		2.49	2.34	2.33	2.65	2.59	2.38667	2.62		3.61	2.85	3.23		4.1	4.51	4.46	4.23	4.07	4.08	4.35667	4.12667
101.1	1.16	2.92		1.68	1.64	0.42	0.49	0.455	1.66		1.51	1.65	1.58	2.8		3.8	4.35		3.56	3.86		2.56	2.39	2.38	2.75	2.79	2.44333	2.77		3.83	2.72	3.275		2.44	3.35	3.31	3.26	3.39	3.3	3.03333	3.31667
111	1.06	2.69		1.59	1.5	0.35	0.4	0.375	1.545		1.49	1.7	1.595	2.79		4.22	4.88		3.46	3.97		2.61	2.43	2.43	2.89	3.05	2.49	2.97		4	2.51	3.255		0.98	1.88	1.86	1.91	2.4	2.21	1.57333	2.17333
121.8	0.91	2.47		1.46	1.33	0.26	0.28	0.27	1.395		1.46	1.73	1.595	2.74		4.64	5.37		3.29	4.07		2.63	2.43	2.44	3.01	3.34	2.5	3.175		4.09	2.18	3.135		0.19	0.7	0.7	0.76	1.3	1.1	0.53	1.05333
133.7	0.73	2.25		1.28	1.11	0.15	0.16	0.155	1.195		1.34	1.68	1.51	2.64		4.97	5.78		3.05	4.13		2.6	2.37	2.39	3.07	3.63	2.45333	3.35		4.07	1.75	2.91		0.015	0.13	0.13	0.15	0.48	0.35	0.0916667	0.326667
146.8	0.51	2.01		1.05	0.84	0.059	0.066	0.0625	0.945		1.11	1.53	1.32	2.48		5.14	6.03		2.75	4.12		2.51	2.23	2.27	3.02	3.83	2.33667	3.425		3.91	1.24	2.575		0	0.0096	0.0096	0.012	0.087	0.056	0.0064	0.0516667
161.2	0.31	1.71		0.79	0.57	0.011	0.014	0.0125	0.68		0.78	1.26	1.02	2.28		5.1	6.1		2.43	3.99		2.37	2.03	2.08	2.81	3.89	2.16	3.35		3.62	0.72	2.17		0	0	0	0	0.0063	0.0029	0	0.00306667
176.9	0.15	1.37		0.56	0.34	0.00092	0.0014	0.00116	0.45		0.44	0.92	0.68	2.02		4.81	5.96		2.11	3.74		2.21	1.78	1.85	2.46	3.74	1.94667	3.1		3.21	0.31	1.76					0	0	0	0	0
194.2	0.062	1.03		0.38	0.19	0	8e-06	4e-06	0.285		0.18	0.56	0.37	1.72		4.3	5.62		1.83	3.4		2.04	1.51	1.6	2.01	3.38	1.71667	2.695		2.72	0.082	1.401
213.2	0.029	0.76		0.26	0.12	0	0	0	0.19		0.047	0.26	0.1535	1.39		3.61	5.08		1.58	3.01		1.88	1.23	1.33	1.54	2.83	1.48	2.185		2.18	0.011	1.0955
234	0.02	0.58		0.2	0.11	0	0	0	0.155		0.006	0.082	0.044	1.05		2.81	4.39		1.36	2.6		1.71	0.95	1.06	1.11	2.18	1.24	1.645		1.63	0.00037	0.815185
256.9	0.017	0.49		0.17	0.13	0	0	0	0.15		0.00021	0.013	0.006605	0.74		1.98	3.59		1.14	2.19		1.51	0.68	0.78	0.77	1.51	0.99	1.14		1.11		0.555
282.1	0.01	0.46		0.14	0.16	0	0	0	0.15		0	0.00073	0.000365	0.48		1.24	2.76		0.9	1.78		1.28	0.43	0.52	0.5	0.93	0.743333	0.715		0.65		0.325
309.6	0.0027	0.43		0.12	0.17	0	0	0	0.145		0	0	0	0.3		0.65	1.97		0.63	1.37		1.01	0.23	0.3	0.31	0.48	0.513333	0.395		0.29		0.145
339.9	0.00029	0.38		0.089	0.14	0	0	0	0.1145		0	0	0	0.21		0.28	1.31		0.35	0.97		0.74	0.095	0.13	0.18	0.19	0.321667	0.185		0.091		0.0455
373.1	0	0.29		0.069	0.094	0	0	0	0.0815		0	0	0	0.18		0.11	0.8		0.13	0.59		0.5	0.025	0.039	0.08	0.05	0.188	0.065		0.014		0.007
409.6	0	0.19		0.06	0.049	0	0	0	0.0545		0	0	0	0.19		0.06	0.45		0.024	0.29		0.31	0.0035	0.0061	0.025	0.0069	0.106533	0.01595		0.00086		0.00043
449.7	0	0.089		0.058	0.02	0	0	0	0.039		0	0	0	0.19		0.055	0.22		0.0017	0.095		0.17	0.00015	0.00034	0.0042	0.00033	0.05683	0.002265
493.6	0	0.029		0.054	0.0041	0	0	0	0.02905		0	0	0	0.17		0.054	0.093		0	0.016		0.083	0	0	0.00026	0	0.0276667	0.00013
541.9	0	0.0049		0.039	0.00047	0	0	0	0.019735		0	0	0	0.11		0.036	0.028		0	0.0011		0.032	0	0	0	0
594.8	0	0.00032		0.018	0	0	0		0.009		0	0	0	0.047		0.012	0.0046		0	0		0.0077	0	0	0	0
653	0	0		0.0041	0	0	0		0.00205		0	0	0	0.0092		0.0017	0.0003					0.00095	0	0	0	0
716.8	0	0		0.00038	0	0	0				0	0	0	0.0007		4e-05						2.5e-05	0	0	0	0
786.9																						0	0	0	0	0

## Sheet: PSD rims & cores
particle diameter [µm]	Cave Core	Cave Rim #1	Cave Rim #2	Cave Rim #3	Cave Rim		V. Lung. Core #1	V. Lung. Core #2	V. Lung. Core #3	V. Lung. Rim #1	V. Lung. Rim #2	V. Lung. Rim #3	V. Lung. Core	V. Lung. Rim		M. Razz. Rim #1	M. Razz. Rim #2	M. Razz. Core	M. Razz. Rim		Laacher S. Core	Laacher S. Rim		Stracciac. Core	Stracciac. Rim
0.375	0.055	0.15	0.16	0.17	0.16		0.028	0.041	0.048	0.044	0.06	0.056	0.039	0.0533333		0.056	0.051	0.016	0.0535		0.026	0.065		0.02	0.092
0.412	0.097	0.27	0.29	0.3	0.286667		0.049	0.073	0.085	0.077	0.11	0.1	0.069	0.0956667		0.099	0.09	0.028	0.0945		0.047	0.12		0.036	0.16
0.452	0.14	0.39	0.42	0.43	0.413333		0.073	0.11	0.12	0.11	0.16	0.15	0.101	0.14		0.15	0.13	0.042	0.14		0.07	0.17		0.053	0.24
0.496	0.2	0.54	0.58	0.6	0.573333		0.11	0.15	0.18	0.16	0.22	0.21	0.146667	0.196667		0.21	0.19	0.06	0.2		0.1	0.24		0.077	0.33
0.545	0.25	0.66	0.71	0.74	0.703333		0.13	0.19	0.22	0.2	0.28	0.26	0.18	0.246667		0.26	0.23	0.076	0.245		0.13	0.3		0.096	0.41
0.598	0.29	0.76	0.81	0.84	0.803333		0.16	0.23	0.26	0.24	0.33	0.31	0.216667	0.293333		0.3	0.27	0.09	0.285		0.15	0.34		0.11	0.47
0.656	0.33	0.83	0.89	0.92	0.88		0.18	0.26	0.29	0.27	0.37	0.35	0.243333	0.33		0.34	0.3	0.1	0.32		0.17	0.38		0.13	0.52
0.721	0.37	0.9	0.96	0.99	0.95		0.21	0.29	0.33	0.31	0.42	0.39	0.276667	0.373333		0.37	0.34	0.12	0.355		0.19	0.42		0.15	0.57
0.791	0.4	0.95	1.01	1.04	1		0.23	0.32	0.36	0.34	0.46	0.43	0.303333	0.41		0.4	0.36	0.13	0.38		0.21	0.45		0.16	0.61
0.868	0.42	0.98	1.04	1.07	1.03		0.26	0.34	0.38	0.36	0.49	0.46	0.326667	0.436667		0.42	0.39	0.14	0.405		0.22	0.48		0.17	0.63
0.953	0.44	0.99	1.05	1.08	1.04		0.28	0.36	0.41	0.39	0.52	0.49	0.35	0.466667		0.44	0.4	0.15	0.42		0.24	0.49		0.19	0.64
1.047	0.46	1	1.06	1.09	1.05		0.29	0.38	0.43	0.41	0.55	0.52	0.366667	0.493333		0.46	0.42	0.16	0.44		0.25	0.5		0.19	0.65
1.149	0.48	1.02	1.07	1.1	1.06333		0.31	0.4	0.45	0.43	0.58	0.55	0.386667	0.52		0.47	0.43	0.17	0.45		0.26	0.51		0.2	0.65
1.261	0.49	1.04	1.09	1.12	1.08333		0.33	0.42	0.46	0.45	0.61	0.57	0.403333	0.543333		0.49	0.44	0.18	0.465		0.27	0.52		0.21	0.65
1.384	0.51	1.06	1.11	1.15	1.10667		0.35	0.44	0.48	0.47	0.64	0.6	0.423333	0.57		0.5	0.46	0.18	0.48		0.27	0.53		0.21	0.66
1.52	0.53	1.09	1.14	1.18	1.13667		0.36	0.46	0.5	0.5	0.67	0.63	0.44	0.6		0.52	0.47	0.19	0.495		0.28	0.54		0.22	0.67
1.668	0.55	1.13	1.19	1.22	1.18		0.38	0.47	0.52	0.52	0.7	0.66	0.456667	0.626667		0.53	0.49	0.19	0.51		0.28	0.56		0.22	0.68
1.832	0.57	1.18	1.23	1.26	1.22333		0.39	0.5	0.54	0.55	0.74	0.69	0.476667	0.66		0.56	0.51	0.2	0.535		0.29	0.58		0.22	0.7
2.011	0.59	1.22	1.28	1.31	1.27		0.41	0.52	0.57	0.57	0.77	0.73	0.5	0.69		0.58	0.53	0.2	0.555		0.3	0.6		0.22	0.72
2.207	0.61	1.26	1.31	1.35	1.30667		0.42	0.54	0.59	0.6	0.81	0.76	0.516667	0.723333		0.6	0.55	0.21	0.575		0.31	0.62		0.23	0.75
2.423	0.62	1.28	1.34	1.37	1.33		0.44	0.56	0.62	0.63	0.85	0.8	0.54	0.76		0.63	0.58	0.21	0.605		0.32	0.65		0.23	0.78
2.66	0.64	1.3	1.36	1.39	1.35		0.46	0.59	0.65	0.67	0.89	0.84	0.566667	0.8		0.66	0.6	0.22	0.63		0.33	0.68		0.24	0.81
2.92	0.66	1.31	1.37	1.4	1.36		0.48	0.62	0.68	0.7	0.93	0.88	0.593333	0.836667		0.69	0.63	0.23	0.66		0.35	0.72		0.24	0.85
3.205	0.68	1.32	1.37	1.41	1.36667		0.51	0.65	0.72	0.74	0.98	0.93	0.626667	0.883333		0.72	0.66	0.24	0.69		0.37	0.76		0.25	0.89
3.519	0.69	1.33	1.38	1.41	1.37333		0.53	0.68	0.75	0.78	1.02	0.97	0.653333	0.923333		0.76	0.7	0.25	0.73		0.39	0.8		0.27	0.93
3.863	0.71	1.34	1.39	1.42	1.38333		0.56	0.72	0.79	0.82	1.07	1.02	0.69	0.97		0.79	0.73	0.26	0.76		0.42	0.85		0.28	0.98
4.24	0.72	1.36	1.4	1.43	1.39667		0.59	0.75	0.83	0.86	1.11	1.07	0.723333	1.01333		0.83	0.77	0.27	0.8		0.45	0.9		0.3	1.03
4.655	0.74	1.37	1.41	1.45	1.41		0.62	0.79	0.87	0.9	1.16	1.11	0.76	1.05667		0.87	0.8	0.29	0.835		0.49	0.95		0.31	1.09
5.11	0.76	1.38	1.42	1.45	1.41667		0.66	0.83	0.91	0.95	1.21	1.16	0.8	1.10667		0.91	0.84	0.31	0.875		0.53	1.01		0.33	1.15
5.61	0.78	1.38	1.43	1.46	1.42333		0.7	0.88	0.96	1	1.26	1.21	0.846667	1.15667		0.95	0.88	0.32	0.915		0.57	1.07		0.36	1.21
6.158	0.8	1.38	1.43	1.46	1.42333		0.73	0.92	1	1.04	1.31	1.27	0.883333	1.20667		0.99	0.92	0.34	0.955		0.61	1.13		0.38	1.27
6.76	0.82	1.39	1.43	1.46	1.42667		0.77	0.96	1.05	1.09	1.36	1.32	0.926667	1.25667		1.04	0.96	0.37	1		0.66	1.2		0.4	1.34
7.421	0.85	1.4	1.44	1.48	1.44		0.82	1.01	1.1	1.15	1.42	1.37	0.976667	1.31333		1.08	1.01	0.39	1.045		0.71	1.28		0.43	1.42
8.147	0.88	1.43	1.47	1.5	1.46667		0.86	1.06	1.15	1.2	1.47	1.43	1.02333	1.36667		1.13	1.05	0.41	1.09		0.77	1.36		0.46	1.5
8.943	0.92	1.47	1.52	1.55	1.51333		0.9	1.11	1.2	1.25	1.53	1.48	1.07	1.42		1.18	1.1	0.44	1.14		0.83	1.44		0.49	1.59
9.818	0.96	1.53	1.57	1.61	1.57		0.94	1.16	1.25	1.31	1.59	1.54	1.11667	1.48		1.24	1.15	0.46	1.195		0.9	1.54		0.53	1.68
10.78	1.01	1.59	1.64	1.68	1.63667		0.98	1.2	1.3	1.36	1.64	1.6	1.16	1.53333		1.29	1.2	0.49	1.245		0.97	1.64		0.56	1.77
11.83	1.06	1.64	1.69	1.73	1.68667		1.02	1.25	1.35	1.42	1.7	1.65	1.20667	1.59		1.34	1.25	0.52	1.295		1.05	1.74		0.6	1.86
12.99	1.11	1.68	1.73	1.77	1.72667		1.05	1.29	1.39	1.47	1.75	1.7	1.24333	1.64		1.4	1.3	0.55	1.35		1.13	1.84		0.64	1.93
14.26	1.15	1.71	1.76	1.79	1.75333		1.08	1.32	1.44	1.52	1.79	1.75	1.28	1.68667		1.45	1.34	0.58	1.395		1.21	1.94		0.68	2
15.65	1.2	1.73	1.78	1.81	1.77333		1.1	1.36	1.48	1.57	1.84	1.79	1.31333	1.73333		1.49	1.39	0.61	1.44		1.3	2.05		0.73	2.05
17.18	1.26	1.76	1.81	1.84	1.80333		1.13	1.39	1.52	1.62	1.89	1.84	1.34667	1.78333		1.54	1.43	0.65	1.485		1.39	2.17		0.79	2.12
18.86	1.32	1.81	1.87	1.9	1.86		1.16	1.42	1.56	1.68	1.95	1.9	1.38	1.84333		1.6	1.49	0.7	1.545		1.49	2.31		0.86	2.19
20.71	1.4	1.89	1.95	1.99	1.94333		1.21	1.47	1.61	1.76	2.03	1.98	1.43	1.92333		1.67	1.56	0.76	1.615		1.61	2.46		0.94	2.29
22.73	1.49	1.98	2.04	2.1	2.04		1.29	1.53	1.67	1.85	2.11	2.06	1.49667	2.00667		1.76	1.65	0.83	1.705		1.73	2.61		1.05	2.38
24.95	1.59	2.07	2.13	2.2	2.13333		1.37	1.61	1.75	1.94	2.19	2.14	1.57667	2.09		1.86	1.75	0.91	1.805		1.86	2.75		1.16	2.48
27.39	1.68	2.14	2.2	2.27	2.20333		1.47	1.71	1.85	2.02	2.26	2.21	1.67667	2.16333		1.98	1.86	1.01	1.92		1.99	2.86		1.29	2.54
30.07	1.78	2.19	2.24	2.3	2.24333		1.56	1.81	1.96	2.1	2.33	2.27	1.77667	2.23333		2.1	1.97	1.12	2.035		2.12	2.94		1.42	2.59
33.01	1.87	2.22	2.27	2.31	2.26667		1.65	1.91	2.07	2.16	2.38	2.33	1.87667	2.29		2.23	2.08	1.24	2.155		2.23	2.99		1.56	2.6
36.24	1.96	2.24	2.29	2.32	2.28333		1.72	2	2.17	2.23	2.45	2.39	1.96333	2.35667		2.36	2.19	1.38	2.275		2.34	3.03		1.72	2.61
39.78	2.06	2.26	2.32	2.35	2.31		1.79	2.08	2.24	2.3	2.51	2.46	2.03667	2.42333		2.47	2.31	1.53	2.39		2.45	3.06		1.89	2.61
43.67	2.17	2.29	2.36	2.41	2.35333		1.87	2.14	2.31	2.38	2.57	2.53	2.10667	2.49333		2.59	2.42	1.7	2.505		2.55	3.1		2.09	2.61
47.94	2.29	2.31	2.39	2.47	2.39		1.96	2.21	2.38	2.45	2.6	2.58	2.18333	2.54333		2.7	2.54	1.89	2.62		2.65	3.12		2.29	2.61
52.62	2.41	2.33	2.41	2.5	2.41333		2.07	2.31	2.48	2.51	2.59	2.61	2.28667	2.57		2.82	2.67	2.09	2.745		2.74	3.12		2.51	2.6
57.77	2.52	2.31	2.39	2.49	2.39667		2.22	2.46	2.63	2.55	2.55	2.6	2.43667	2.56667		2.95	2.8	2.33	2.875		2.83	3.11		2.74	2.57
63.41	2.63	2.27	2.32	2.41	2.33333		2.4	2.66	2.85	2.58	2.5	2.57	2.63667	2.55		3.11	2.95	2.6	3.03		2.93	3.07		2.98	2.53
69.61	2.75	2.21	2.24	2.28	2.24333		2.62	2.91	3.13	2.61	2.47	2.54	2.88667	2.54		3.29	3.11	2.93	3.2		3.05	3.02		3.24	2.48
76.42	2.86	2.13	2.14	2.1	2.12333		2.86	3.19	3.42	2.66	2.47	2.54	3.15667	2.55667		3.48	3.29	3.31	3.385		3.21	2.98		3.54	2.43
83.89	2.99	2.06	2.04	1.93	2.01		3.11	3.45	3.68	2.73	2.51	2.57	3.41333	2.60333		3.65	3.49	3.75	3.57		3.4	2.92		3.89	2.39
92.09	3.12	2	1.94	1.77	1.90333		3.36	3.67	3.84	2.82	2.58	2.63	3.62333	2.67667		3.76	3.66	4.22	3.71		3.61	2.85		4.27	2.35
101.1	3.25	1.93	1.82	1.63	1.79333		3.58	3.79	3.88	2.91	2.61	2.67	3.75	2.73		3.75	3.79	4.69	3.77		3.83	2.72		4.66	2.3
111	3.36	1.84	1.66	1.48	1.66		3.76	3.79	3.75	2.95	2.54	2.63	3.76667	2.70667		3.6	3.82	5.09	3.71		4	2.51		5.01	2.22
121.8	3.43	1.71	1.46	1.3	1.49		3.88	3.68	3.49	2.91	2.34	2.46	3.68333	2.57		3.29	3.71	5.39	3.5		4.09	2.18		5.27	2.06
133.7	3.45	1.54	1.22	1.06	1.27333		3.93	3.46	3.11	2.78	2	2.17	3.5	2.31667		2.84	3.43	5.54	3.135		4.07	1.75		5.37	1.82
146.8	3.39	1.33	0.97	0.77	1.02333		3.9	3.16	2.66	2.56	1.6	1.79	3.24	1.98333		2.31	3	5.55	2.655		3.91	1.24		5.26	1.5
161.2	3.25	1.08	0.72	0.48	0.76		3.79	2.82	2.21	2.29	1.23	1.43	2.94	1.65		1.77	2.47	5.41	2.12		3.62	0.72		4.93	1.14
176.9	3.03	0.84	0.49	0.23	0.52		3.59	2.47	1.8	2.02	0.96	1.15	2.62	1.37667		1.31	1.94	5.14	1.625		3.21	0.31		4.41	0.8
194.2	2.73	0.61	0.31	0.076	0.332		3.31	2.15	1.46	1.77	0.81	1	2.30667	1.19333		0.95	1.47	4.73	1.21		2.72	0.082		3.77	0.53
213.2	2.36	0.42	0.17	0.013	0.201		2.96	1.86	1.19	1.56	0.76	0.94	2.00333	1.08667		0.72	1.12	4.17	0.92		2.18	0.011		3.06	0.37
234	1.94	0.26	0.077	0.00085	0.112617		2.55	1.57	0.96	1.38	0.74	0.91	1.69333	1.01		0.56	0.88	3.44	0.72		1.63	0.00037		2.36	0.28
256.9	1.5	0.15	0.027		0.059		2.09	1.26	0.74	1.22	0.71	0.84	1.36333	0.923333		0.45	0.72	2.59	0.585		1.11			1.69	0.25
282.1	1.07	0.073	0.006		0.0263333		1.62	0.93	0.52	1.04	0.61	0.69	1.02333	0.78		0.35	0.58	1.7	0.465		0.65			1.11	0.22
309.6	0.71	0.025	0.00069		0.00856333		1.17	0.57	0.28	0.85	0.44	0.46	0.673333	0.583333		0.26	0.44	0.88	0.35		0.29			0.63	0.18
339.9	0.42	0.0046	2.4e-05		0.00154133		0.78	0.27	0.1	0.63	0.24	0.23	0.383333	0.366667		0.18	0.29	0.32	0.235		0.091			0.29	0.12
373.1	0.23	0.00035			0.000116667		0.47	0.079	0.019	0.42	0.088	0.069	0.189333	0.192333		0.13	0.15	0.058	0.14		0.014			0.09	0.074
409.6	0.12						0.26	0.012	0.0014	0.22	0.016	0.011	0.0911333	0.0823333		0.11	0.052		0.081		0.00086			0.015	0.046
449.7	0.065						0.14	0.00058		0.079	0.0012	0.00048	0.04686	0.0268933		0.11	0.0093		0.05965						0.039
493.6	0.031						0.091			0.015			0.0303333	0.005		0.1	0.00065		0.050325
541.9	0.011						0.08			0.0011			0.0266667	0.000366667		0.074
594.8	0.0021						0.091						0.0303333			0.035
653	0.00015						0.11						0.0366667			0.0079
716.8							0.11						0.0366667			0.00073
786.9							0.086						0.0286667
							0.047						0.0156667
							0.015						0.005
							0.0022						0.000733333
							8e-05						2.66667e-05

## Sheet: PSD raw material
Particle Diameter	LS RAW <90µm	LS RAW <90µm	LS RAW <90µm	LS RAW <90µm	LS RAW <90µm	LS RAW <90µm	LS RAW <40µm	LS RAW <40µm	LS RAW <40µm	LS RAW <40µm	LS RAW <40µm	LS RAW <40µm	LS RAW 40-90µm	LS RAW 40-90µm	LS RAW 40-90µm	LS RAW 40-90µm	LS RAW 40-90µm	LS RAW 40-90µm		GB RAW <50µm	GB RAW <50µm	GB RAW <50µm	GB RAW 40-70µm	GB RAW 40-70µm	GB RAW <70µm	GB RAW <70µm
	diff.	cum.	diff.	cum.	diff.	cum.	diff.	cum.	diff.	cum.	diff.	cum.	diff.	cum.	diff.	cum.	diff.	cum.		diff.	diff.	diff.	diff.	diff.	diff.	diff.
0.375	0.041	0	0.043	0	0.044	0	0.06	0	0.063	0	0.063	0	0.0067	0	0.0074	0	0.0079	0		0.055	0.057	0.056	0	0	0.018	0.019
0.412	0.074	0.041	0.076	0.043	0.078	0.044	0.11	0.06	0.11	0.063	0.11	0.063	0.013	0.0067	0.015	0.0074	0.016	0.0079		0.11	0.11	0.11	0	0	0.034	0.037
0.452	0.11	0.12	0.11	0.12	0.12	0.12	0.16	0.17	0.16	0.17	0.17	0.18	0.023	0.02	0.026	0.022	0.027	0.024		0.17	0.17	0.17	0	0	0.054	0.059
0.496	0.16	0.22	0.16	0.23	0.17	0.24	0.23	0.32	0.24	0.34	0.24	0.34	0.033	0.044	0.036	0.048	0.038	0.051		0.21	0.22	0.22	0	0	0.068	0.074
0.545	0.2	0.38	0.2	0.39	0.21	0.4	0.29	0.55	0.3	0.57	0.3	0.58	0.043	0.077	0.046	0.084	0.048	0.088		0.23	0.24	0.23	0	0	0.075	0.081
0.598	0.23	0.58	0.24	0.59	0.25	0.61	0.34	0.84	0.36	0.87	0.36	0.88	0.053	0.12	0.056	0.13	0.058	0.14		0.22	0.23	0.23	0	0	0.074	0.08
0.656	0.27	0.81	0.28	0.84	0.29	0.86	0.4	1.18	0.41	1.23	0.42	1.24	0.064	0.17	0.066	0.19	0.068	0.19		0.2	0.2	0.2	0	0	0.066	0.071
0.721	0.31	1.08	0.32	1.11	0.32	1.14	0.46	1.58	0.47	1.65	0.48	1.66	0.075	0.24	0.077	0.25	0.078	0.26		0.15	0.16	0.16	0	0	0.053	0.057
0.791	0.34	1.39	0.35	1.43	0.36	1.47	0.51	2.04	0.53	2.12	0.53	2.14	0.087	0.31	0.088	0.33	0.089	0.34		0.1	0.11	0.11	0	0	0.038	0.04
0.868	0.37	1.73	0.38	1.78	0.39	1.83	0.56	2.55	0.58	2.65	0.59	2.67	0.099	0.4	0.099	0.42	0.1	0.43		0.058	0.06	0.062	0	0	0.023	0.024
0.953	0.4	2.11	0.41	2.17	0.42	2.22	0.61	3.11	0.63	3.23	0.64	3.26	0.11	0.5	0.11	0.52	0.11	0.53		0.028	0.029	0.031	0	0	0.013	0.013
1.047	0.43	2.51	0.44	2.58	0.45	2.64	0.66	3.72	0.69	3.87	0.69	3.9	0.13	0.61	0.12	0.63	0.13	0.64		0.019	0.021	0.023	0	0	0.01	0.0095
1.149	0.46	2.94	0.47	3.02	0.48	3.1	0.72	4.39	0.74	4.55	0.74	4.59	0.14	0.73	0.14	0.75	0.14	0.77		0.032	0.034	0.036	0	0	0.014	0.014
1.261	0.48	3.4	0.5	3.49	0.51	3.58	0.77	5.1	0.79	5.29	0.8	5.33	0.15	0.87	0.15	0.89	0.15	0.9		0.069	0.072	0.074	0	0	0.026	0.027
1.384	0.51	3.88	0.53	3.99	0.54	4.09	0.82	5.87	0.84	6.08	0.85	6.12	0.16	1.02	0.16	1.04	0.16	1.06		0.12	0.13	0.13	0	0	0.043	0.046
1.52	0.54	4.39	0.55	4.52	0.57	4.63	0.87	6.69	0.9	6.93	0.9	6.97	0.16	1.18	0.17	1.2	0.17	1.22		0.18	0.18	0.18	0	0	0.062	0.067
1.668	0.56	4.93	0.58	5.07	0.6	5.2	0.92	7.56	0.95	7.82	0.96	7.87	0.16	1.34	0.17	1.37	0.17	1.39		0.22	0.23	0.23	0	0	0.077	0.084
1.832	0.59	5.49	0.61	5.65	0.63	5.8	0.98	8.48	1.01	8.77	1.01	8.83	0.15	1.5	0.16	1.54	0.17	1.56		0.23	0.24	0.24	0	0	0.084	0.092
2.011	0.62	6.08	0.64	6.27	0.66	6.42	1.04	9.46	1.07	9.78	1.07	9.84	0.14	1.66	0.15	1.7	0.16	1.73		0.21	0.22	0.21	0	0	0.079	0.086
2.207	0.65	6.7	0.67	6.91	0.69	7.08	1.1	10.5	1.13	10.8	1.13	10.9	0.12	1.8	0.13	1.85	0.14	1.89		0.16	0.16	0.16	0	0	0.063	0.069
2.423	0.68	7.35	0.71	7.58	0.72	7.77	1.16	11.6	1.19	12	1.2	12	0.099	1.92	0.11	1.98	0.11	2.02		0.089	0.091	0.09	0	0	0.04	0.044
2.66	0.72	8.04	0.74	8.29	0.76	8.5	1.22	12.8	1.26	13.2	1.26	13.2	0.078	2.02	0.083	2.09	0.086	2.13		0.027	0.028	0.027	0	0	0.018	0.02
2.92	0.75	8.75	0.78	9.03	0.8	9.26	1.29	14	1.33	14.4	1.33	14.5	0.062	2.1	0.065	2.17	0.067	2.22		0	0	0	0	0	0.0043	0.0045
3.205	0.79	9.51	0.82	9.8	0.84	10.1	1.37	15.3	1.4	15.8	1.41	15.8	0.058	2.16	0.059	2.24	0.06	2.29		0	0	0	0	0	0	0
3.519	0.84	10.3	0.86	10.6	0.88	10.9	1.45	16.6	1.48	17.2	1.49	17.2	0.068	2.22	0.068	2.3	0.068	2.35		0	0	0	0	0	0	0
3.863	0.89	11.1	0.91	11.5	0.93	11.8	1.53	18.1	1.57	18.6	1.58	18.7	0.09	2.29	0.092	2.36	0.093	2.42		0.027	0.03	0.028	0	0	0.036	0.035
4.24	0.94	12	0.96	12.4	0.98	12.7	1.63	19.6	1.66	20.2	1.67	20.3	0.12	2.38	0.12	2.46	0.13	2.51		0.1	0.11	0.1	0	0	0.11	0.11
4.655	0.99	13	1.01	13.4	1.04	13.7	1.73	21.3	1.76	21.9	1.77	22	0.14	2.49	0.15	2.58	0.15	2.63		0.18	0.19	0.18	0	0	0.18	0.18
5.11	1.05	14	1.07	14.4	1.09	14.7	1.83	23	1.87	23.6	1.88	23.8	0.14	2.63	0.15	2.73	0.16	2.79		0.22	0.22	0.21	0	0	0.19	0.2
5.61	1.12	15	1.13	15.4	1.15	15.8	1.94	24.8	1.98	25.5	1.99	25.6	0.12	2.78	0.13	2.88	0.14	2.95		0.18	0.18	0.18	0	0	0.14	0.15
6.158	1.18	16.1	1.19	16.6	1.22	17	2.06	26.8	2.1	27.5	2.11	27.6	0.09	2.9	0.096	3.01	0.099	3.08		0.11	0.098	0.1	0	0	0.069	0.069
6.76	1.25	17.3	1.26	17.8	1.28	18.2	2.19	28.8	2.22	29.6	2.23	29.7	0.067	2.99	0.07	3.11	0.071	3.18		0.059	0.049	0.053	0	0	0.03	0.027
7.421	1.33	18.6	1.33	19	1.35	19.5	2.32	31	2.35	31.8	2.36	32	0.066	3.05	0.067	3.18	0.068	3.25		0.066	0.059	0.062	0	0	0.041	0.039
8.147	1.4	19.9	1.41	20.4	1.42	20.8	2.45	33.3	2.49	34.2	2.49	34.3	0.083	3.12	0.086	3.24	0.089	3.32		0.13	0.13	0.13	0	0	0.1	0.1
8.943	1.49	21.3	1.48	21.8	1.5	22.3	2.59	35.8	2.62	36.7	2.62	36.8	0.1	3.2	0.11	3.33	0.12	3.41		0.23	0.24	0.23	0	0	0.18	0.19
9.818	1.57	22.8	1.57	23.2	1.58	23.8	2.73	38.4	2.76	39.3	2.76	39.4	0.12	3.31	0.12	3.44	0.13	3.53		0.31	0.32	0.32	0	0	0.23	0.24
10.78	1.65	24.3	1.65	24.8	1.66	25.3	2.87	41.1	2.9	42	2.9	42.2	0.12	3.42	0.12	3.56	0.13	3.66		0.39	0.4	0.39	0	0	0.27	0.28
11.83	1.74	26	1.74	26.5	1.74	27	3.01	44	3.03	44.9	3.03	45.1	0.12	3.54	0.12	3.69	0.12	3.78		0.5	0.51	0.5	0	0	0.31	0.32
12.99	1.82	27.7	1.82	28.2	1.82	28.7	3.13	47	3.15	48	3.14	48.1	0.14	3.66	0.14	3.81	0.13	3.9		0.71	0.72	0.72	0	0	0.39	0.41
14.26	1.9	29.6	1.89	30	1.89	30.5	3.24	50.1	3.25	51.1	3.24	51.3	0.17	3.8	0.18	3.95	0.18	4.03		1.09	1.1	1.11	0	0	0.54	0.57
15.65	1.97	31.5	1.96	31.9	1.95	32.4	3.33	53.3	3.33	54.4	3.32	54.5	0.21	3.98	0.23	4.13	0.25	4.21		1.62	1.64	1.65	0	0	0.79	0.83
17.18	2.04	33.4	2.03	33.9	2.01	34.4	3.4	56.7	3.39	57.7	3.38	57.8	0.22	4.19	0.24	4.37	0.25	4.46		2.17	2.21	2.2	0	0	1.08	1.12
18.86	2.11	35.5	2.09	35.9	2.07	36.4	3.46	60.1	3.43	61.1	3.42	61.2	0.21	4.41	0.2	4.6	0.2	4.71		2.63	2.71	2.68	0	0	1.31	1.34
20.71	2.19	37.6	2.13	38	2.13	38.5	3.5	63.5	3.46	64.5	3.45	64.6	0.22	4.62	0.2	4.8	0.19	4.92		3.13	3.24	3.2	0	0	1.55	1.56
22.73	2.26	39.8	2.17	40.1	2.18	40.6	3.51	67	3.47	68	3.46	68.1	0.31	4.84	0.3	5	0.3	5.11		3.88	3.96	3.94	0.16	0.12	1.93	1.95
24.95	2.32	42	2.19	42.3	2.21	42.8	3.48	70.6	3.43	71.4	3.42	71.5	0.51	5.15	0.52	5.31	0.53	5.41		4.94	4.95	4.94	0.43	0.39	2.52	2.58
27.39	2.37	44.4	2.21	44.5	2.23	45	3.39	74	3.34	74.9	3.32	74.9	0.78	5.66	0.79	5.83	0.8	5.94		6.14	6.11	6.09	0.6	0.61	3.25	3.3
30.07	2.42	46.7	2.25	46.7	2.26	47.2	3.24	77.4	3.18	78.2	3.17	78.3	1.06	6.43	1.06	6.62	1.05	6.75		7.2	7.17	7.14	0.7	0.73	3.88	3.85
33.01	2.46	49.1	2.34	48.9	2.31	49.5	3.03	80.7	2.96	81.4	2.96	81.4	1.37	7.49	1.37	7.67	1.33	7.79		7.94	7.93	7.88	0.79	0.8	4.25	4.14
36.24	2.53	51.6	2.47	51.3	2.42	51.8	2.77	83.7	2.7	84.3	2.7	84.4	1.82	8.86	1.81	9.04	1.77	9.12		8.45	8.44	8.42	0.97	1	4.49	4.41
39.78	2.64	54.1	2.64	53.7	2.57	54.2	2.49	86.5	2.42	87	2.41	87.1	2.5	10.7	2.48	10.9	2.45	10.9		8.95	8.93	8.95	1.62	1.66	5.02	4.97
43.67	2.85	56.8	2.86	56.4	2.79	56.8	2.19	89	2.12	89.5	2.11	89.5	3.42	13.2	3.39	13.3	3.38	13.3		9.27	9.23	9.19	3.65	3.59	6.3	6.26
47.94	3.19	59.6	3.13	59.2	3.07	59.6	1.89	91.2	1.82	91.6	1.8	91.6	4.52	16.6	4.5	16.7	4.48	16.7		8.53	8.42	8.3	8.4	8.28	8.42	8.42
52.62	3.69	62.8	3.47	62.4	3.44	62.7	1.6	93	1.54	93.4	1.51	93.4	5.72	21.1	5.7	21.2	5.68	21.2		6.4	6.22	6.22	15.4	15.4	10.8	10.8
57.77	4.33	66.5	3.9	65.8	3.88	66.1	1.34	94.7	1.28	95	1.24	94.9	7.03	26.8	6.94	26.9	6.9	26.9		4.3	4.2	4.41	20.3	20.4	567	12.1
63.41	5.01	70.8	4.4	69.7	4.39	70	1.1	96	1.04	96.2	1.02	96.2	8.37	33.9	8.21	33.9	8.12	33.8		3.23	3.26	3.39	18.7	18.9	11.1	11.1
69.61	5.54	75.8	4.91	74.1	4.88	74.4	0.9	97.1	0.85	97.3	0.83	97.2	9.42	42.2	9.28	42.1	9.25	41.9		2.2	2.26	2.09	11.9	12.1	7.73	7.86
76.42	5.67	81.4	5.23	79	5.18	79.2	0.72	98	0.68	98.1	0.68	98	9.87	51.7	9.76	51.3	9.88	51.2		0.82	0.86	0.91	6.29	6.32	4.27	4.31
83.89	5.21	87.1	5.15	84.3	5.09	84.4	0.56	98.7	0.52	98.8	0.55	98.7	9.69	61.5	9.56	61.1	9.67	61		0.45	0.46	0.66	4.13	4.16	2.34	2.23
92.09	4.1	92.3	4.51	89.4	4.46	89.5	0.4	99.3	0.37	99.3	0.41	99.2	8.89	71.2	8.79	70.7	8.83	70.7		0.52	0.49	0.45	3	3.03	1.8	1.72
101.1	2.44	96.4	3.35	93.9	3.31	94	0.23	99.7	0.21	99.7	0.24	99.6	7.44	80.1	7.41	79.5	7.46	79.5					1.71	1.67	1.05	1.08
111	0.98	98.8	1.88	97.3	1.86	97.3	0.09	99.9	0.083	99.9	0.097	99.9	5.83	87.6	5.6	86.9	5.53	87					0.93	0.71
121.8	0.19	99.8	0.7	99.2	0.7	99.2	0.018	99.98	0.016	99.98	0.02	99.98	4.51	93.4	4.2	92.5	3.96	92.5					0.34	0.14
133.7	0.015	99.98	0.13	99.9	0.13	99.9	0.0014	99.999	0.0013	99.999	0.0016	99.998	2.1	97.9	2.62	96.7	2.64	96.5
146.8	0	100	0.0096	99.99	0.0096	99.99	0	100	0	100	0	100	0	100	0.71	99.3	0.87	99.1
161.2	0	100	0	100	0	100							0	100	0	100	0	100
176.9
194.2
